# Supplementary material for: Quantification of microenvironmental metabolites in murine cancers reveals determinants of tumor nutrient availability
Source: eLife. 2019 Apr 16;8:e44235. doi: 10.7554/eLife.44235 (PMC6510537; doi:10.7554/eLife.44235)
Supplement: Figure 1—source data 1. [file elife-44235-fig1-data1.xlsx]

## Sheet: Sheet1
		Peak area	NF indicated no peak found
Sample	Sample type	Phenylalanine_13C9	Leucine_13C6	Tryptophan_13C11	valine_13c5	Tyrosine_13c9	Histidine _13C6	Glucose_13C6	AMP_13C10	Glutamine_13C5	Glutathione_13C10	Glutamate_13C5	Aspartate_13C4	Choline_D9	Glucose-1-phosphate 13C6	Argininosuccinate 13C10	Lysine_13C6	3-hydroxybutyric_acid_13C4	Hypoxanthine_13C5	Glycerate_13C3	Threonine_13C4	NAD+_13C21	gamma-aminobutyric_acid_13C4	Phosphocholine_13C5	Cystine_13C6_15N2	UDP-glucose_13C15	UDP_13C9	Glutathione_disulfide_13C20	Ornithine_13C5	Methylthioadenosine_13C11	Uridine_13C9	SAH_13C14	Methionine_sulfoxide_13C5	Acetylglutamate_13C7	Ribose-5-phosphate_13C5	ATP_13C10	UTP_13c9	Trimethyllysine_13C9	Niacinamide_13C6	Pyruvate_13C3	Kynurenine_13C10	Serine_13C3	Succinate_13C4	2-oxoglutarate_13C5	Malate_13C4	Glucose-6-phosphate_13C6	cis-aconitic_acid_13C6	Citrate_13C6	Lactate_13C3
922_Plasma	plasma	1.68271e+07	4.97417e+06	3.38494e+06	1.72548e+07	7.97391e+06	9.58449e+07	1.22188e+07	2.75932e+06	5.58145e+08	6.34153e+06	1.69858e+08	2.23498e+07	6.52323e+07	312701	691317	1.31913e+07	1.99162e+07	4.57981e+07	235829	1.18632e+07	3.72236e+06	4.43643e+06	1.36251e+07	1.3011e+06	119214	NF	208159	7.36851e+06	3.42527e+07	44692.7	904835	5.26583e+07	2.1366e+07	NF	NF	NF	1.5944e+06	3.05388e+07	9.82364e+06	338275	797821	6.86573e+06	1.82711e+07	1.18142e+08	441967	6.76019e+06	1.12059e+07	6.74954e+08
58_Plasma	plasma	1.63706e+07	5.07366e+06	2.91769e+06	1.60263e+07	7.15545e+06	8.53939e+07	1.2102e+07	2.61789e+06	5.2953e+08	NF	1.63689e+08	2.08997e+07	6.73213e+07	268971	571133	1.22156e+07	1.97861e+07	4.70308e+07	169553	1.09581e+07	3.56302e+06	4.38411e+06	1.32516e+07	1.17155e+06	74562.4	NF	130252	7.24717e+06	3.13705e+07	46080.2	1.05495e+06	5.31855e+07	2.13581e+07	NF	NF	NF	1.47954e+06	2.74684e+07	9.63209e+06	369055	924066	7.07222e+06	1.87267e+07	1.2198e+08	388789	6.29403e+06	1.11775e+07	6.8502e+08
5197_Plasma	plasma	1.67956e+07	4.69667e+06	3.24036e+06	1.83911e+07	7.89292e+06	9.89364e+07	1.11176e+07	3.12005e+06	5.65184e+08	6.81185e+06	1.31287e+08	1.80367e+07	6.19105e+07	357333	796681	1.13597e+07	2.02088e+07	4.66077e+07	224855	1.55953e+07	5.04386e+06	4.28723e+06	8.72277e+06	1.54048e+06	152816	NF	394374	6.26844e+06	3.44835e+07	28131.6	1.00845e+06	5.58329e+07	2.09562e+07	NF	20295.5	NF	1.54613e+06	2.98655e+07	1.01371e+07	333490	272634	6.6939e+06	1.95809e+07	1.18842e+08	536522	6.64809e+06	1.32614e+07	7.02712e+08
172_Plasma	plasma	1.77066e+07	4.11832e+06	3.10605e+06	1.6318e+07	6.96561e+06	2.45453e+07	5.50376e+06	2.2228e+06	2.63093e+08	NF	2.53773e+07	1.49567e+06	6.87497e+07	NF	77058.9	713802	2.15314e+07	4.69224e+07	235226	3.46323e+06	1.1646e+06	2.66474e+06	5.4809e+06	14729.4	NF	NF	NF	421083	3.75593e+07	17357.3	732180	3.00889e+07	1.94881e+07	NF	3727.33	NF	828519	3.66729e+07	1.0761e+07	295953	NF	7.00228e+06	1.94929e+07	8.11299e+07	NF	2.78938e+06	941615	7.02213e+08
142_Plasma	plasma	1.66009e+07	4.85602e+06	3.15427e+06	1.86229e+07	7.67023e+06	1.13876e+08	1.26977e+07	3.83256e+06	5.4301e+08	7.66545e+06	1.43386e+08	2.24051e+07	7.20373e+07	450964	1.26873e+06	1.57989e+07	2.08011e+07	4.5786e+07	358447	1.09422e+07	7.41634e+06	4.36756e+06	1.02787e+07	2.37747e+06	319458	62074.6	1.1419e+06	9.07499e+06	3.70168e+07	32458.1	1.12224e+06	5.20156e+07	1.98358e+07	16376.4	79281.6	11742.2	1.75875e+06	3.25485e+07	1.03839e+07	260131	698238	6.93259e+06	1.93573e+07	1.13112e+08	789332	5.20101e+06	1.26305e+07	6.95997e+08
268_Plasma	plasma	1.59924e+07	4.38051e+06	3.06809e+06	1.86329e+07	7.83002e+06	7.77346e+07	1.4335e+07	3.29606e+06	6.26993e+08	NF	9.81055e+07	8.03554e+06	8.85304e+07	340283	719691	1.09741e+07	2.02045e+07	4.7569e+07	269153	1.06653e+07	5.11194e+06	4.37766e+06	5.43252e+06	1.51286e+06	178322	NF	367473	6.91501e+06	3.50721e+07	43354.1	1.01087e+06	5.4396e+07	1.64825e+07	8968.49	NF	NF	1.80683e+06	3.04951e+07	1.0429e+07	NF	NF	6.37247e+06	2.23506e+07	1.14982e+08	482485	6.09495e+06	1.42747e+07	6.97504e+08
AL1_Plasma	plasma	1.57593e+07	4.71973e+06	3.38924e+06	1.77819e+07	7.15653e+06	7.89779e+07	1.23444e+07	3.0256e+06	5.41082e+08	NF	1.39907e+08	1.86648e+07	8.05082e+07	319391	677819	1.36969e+07	2.04771e+07	4.57149e+07	191178	1.33321e+07	3.84932e+06	5.15366e+06	9.67204e+06	1.60804e+06	132259	NF	229728	8.00151e+06	2.58994e+07	39099.7	1.06455e+06	5.50356e+07	2.05592e+07	NF	3493.4	NF	1.77409e+06	2.49412e+07	1.04955e+07	271587	513380	7.17928e+06	2.29158e+07	1.11177e+08	469425	6.94751e+06	1.24688e+07	7.14273e+08
X2_Plasma	plasma	1.53795e+07	5.61912e+06	3.06376e+06	1.86179e+07	8.01692e+06	5.46101e+07	1.61077e+07	3.12267e+06	6.24063e+08	NF	1.12096e+08	1.28505e+07	9.8583e+07	269000	390669	7.34608e+06	2.15989e+07	4.59138e+07	329671	1.31336e+07	3.18279e+06	4.66376e+06	7.75562e+06	854335	81458.3	NF	77132.6	4.23365e+06	3.19621e+07	39686.1	1.09127e+06	5.40422e+07	1.9072e+07	10325.3	NF	NF	1.86228e+06	2.90948e+07	1.13982e+07	260616	324102	7.09856e+06	2.13424e+07	1.25214e+08	305518	7.36186e+06	1.37381e+07	7.34156e+08
X3_Plasma	plasma	1.43128e+07	4.36308e+06	3.00825e+06	1.73204e+07	6.80173e+06	3.08829e+07	1.14993e+07	3.08389e+06	4.91573e+08	NF	7.72487e+07	2.93812e+06	7.63431e+07	112534	237383	3.97606e+06	2.02832e+07	3.77215e+07	235043	9.01348e+06	3.58186e+06	3.7157e+06	4.84851e+06	182191	46674.9	NF	56456.1	2.35436e+06	3.3687e+07	26419.4	901371	4.7822e+07	1.442e+07	NF	18048	NF	1.39989e+06	2.97392e+07	1.03485e+07	297474	NF	4.45183e+06	2.18959e+07	1.16841e+08	109541	6.40176e+06	1.01758e+07	6.75339e+08
X4_Plasma	plasma	1.40932e+07	5.04334e+06	2.97122e+06	1.83839e+07	6.8527e+06	5.24502e+07	1.21106e+07	2.98536e+06	5.87495e+08	3.11805e+06	1.65015e+08	1.69026e+07	6.877e+07	263855	463127	1.22871e+07	2.00105e+07	4.54495e+07	308976	1.20134e+07	3.8688e+06	5.11933e+06	1.38253e+07	994033	100862	NF	47807.8	6.18842e+06	3.28261e+07	32682.3	1.01823e+06	5.38451e+07	2.02336e+07	7203.12	NF	NF	1.67739e+06	3.12473e+07	1.02103e+07	148148	798245	6.87592e+06	1.84086e+07	1.12061e+08	339644	5.9987e+06	1.11653e+07	6.89813e+08
3731_Plasma	plasma	1.62059e+07	4.31149e+06	3.41238e+06	1.65666e+07	6.58361e+06	9.04344e+07	1.32093e+07	2.80692e+06	5.39052e+08	7.22607e+06	2.75096e+08	2.17344e+07	6.0283e+07	303907	658766	1.49923e+07	1.9804e+07	4.35251e+07	220180	1.14942e+07	4.12908e+06	4.66332e+06	1.67739e+07	1.30236e+06	99047.3	NF	213376	8.11781e+06	3.42965e+07	58423.1	838185	5.67398e+07	2.24824e+07	11503.1	6693.82	NF	1.65161e+06	2.97735e+07	1.0245e+07	255683	1.36366e+06	6.55248e+06	1.73532e+07	1.15179e+08	429163	5.36941e+06	1.06242e+07	7.01676e+08
4198_Plasma	plasma	1.59162e+07	4.65699e+06	3.11836e+06	1.67102e+07	7.50913e+06	8.57433e+07	1.33881e+07	3.20643e+06	5.70713e+08	NF	1.15e+08	1.64681e+07	7.24158e+07	345462	721215	1.21443e+07	2.00993e+07	4.31907e+07	262034	1.35871e+07	5.08423e+06	4.2504e+06	7.62855e+06	1.34456e+06	176926	NF	462001	7.35023e+06	3.39421e+07	35214.6	869563	5.30011e+07	1.83294e+07	7488.71	41142.4	NF	1.60036e+06	3.27273e+07	1.05831e+07	232542	341324	6.62095e+06	1.88057e+07	1.12685e+08	525359	6.68935e+06	1.32844e+07	6.97842e+08
4300_Plasma	plasma	1.63132e+07	5.52018e+06	3.3779e+06	1.96434e+07	8.06644e+06	8.89839e+07	1.33231e+07	3.30745e+06	5.63743e+08	NF	1.07671e+08	1.30114e+07	8.95574e+07	365731	739143	1.35163e+07	2.11181e+07	4.92623e+07	350640	1.36523e+07	6.06664e+06	4.36471e+06	6.43693e+06	1.7084e+06	179969	NF	339041	8.20622e+06	3.4976e+07	32664.2	1.00549e+06	5.72007e+07	1.60588e+07	21260.3	41058.2	NF	1.82505e+06	3.52158e+07	1.09262e+07	274481	184076	7.06586e+06	2.10647e+07	1.19876e+08	549815	6.36789e+06	1.45022e+07	7.25813e+08
A0_Plasma	plasma	1.59171e+07	3.34318e+06	3.38438e+06	1.6999e+07	7.93736e+06	8.60403e+07	1.31721e+07	3.51072e+06	6.11525e+08	NF	9.94468e+07	1.05794e+07	7.96651e+07	349616	698742	1.22269e+07	2.1557e+07	4.20562e+07	341694	1.5339e+07	5.23786e+06	4.9008e+06	5.54222e+06	1.48649e+06	188615	33949.3	427448	7.25545e+06	3.41024e+07	47091.1	1.09262e+06	5.46998e+07	1.73503e+07	23392.6	50010.1	NF	1.59497e+06	3.41272e+07	1.05895e+07	202006	67427.3	6.71771e+06	2.03419e+07	1.18507e+08	540762	7.12806e+06	1.41227e+07	7.28842e+08
A1_Plasma	plasma	1.39715e+07	4.22517e+06	3.27007e+06	1.83378e+07	7.40227e+06	3.99899e+07	1.08339e+07	3.21828e+06	5.24297e+08	NF	8.38206e+07	3.57369e+06	8.11856e+07	153205	299976	5.80437e+06	2.01216e+07	3.55357e+07	193097	1.07248e+07	3.59106e+06	4.89933e+06	3.23189e+06	390561	56342.1	NF	28428.6	2.7915e+06	3.20106e+07	37352.9	926578	5.18865e+07	1.52991e+07	NF	5986.71	NF	1.5232e+06	3.05536e+07	1.02957e+07	362077	NF	5.58379e+06	2.55281e+07	1.15271e+08	174256	6.28361e+06	1.14883e+07	7.00764e+08
A2_Plasma	plasma	NF	NF	NF	NF	154536	274945	50579.2	NF	5.89489e+06	NF	1.9578e+06	NF	NF	NF	NF	NF	NF	85077.2	NF	NF	NF	NF	NF	NF	NF	NF	NF	NF	NF	NF	NF	NF	NF	NF	NF	NF	NF	NF	NF	NF	NF	NF	24829.7	510358	NF	NF	NF	2.00117e+06
B0_Plasma	plasma	1.61316e+07	4.2498e+06	3.43195e+06	1.74158e+07	7.9033e+06	7.29027e+07	1.31043e+07	3.282e+06	5.96232e+08	6.18219e+06	2.50701e+08	2.09702e+07	5.92511e+07	347634	630945	1.41702e+07	2.13631e+07	4.64093e+07	332495	1.52983e+07	4.96314e+06	5.31249e+06	1.69084e+07	1.3501e+06	146233	NF	136183	7.8822e+06	3.49051e+07	21040.5	1.03211e+06	5.34943e+07	2.29709e+07	13075.8	NF	NF	1.59441e+06	3.23083e+07	1.09856e+07	242125	1.18941e+06	6.68825e+06	1.91864e+07	1.16013e+08	508514	6.64733e+06	1.0477e+07	7.27504e+08
B1_Plasma	plasma	1.11728e+07	4.80583e+06	2.68917e+06	1.83219e+07	6.39285e+06	3.75002e+07	1.14144e+07	2.81205e+06	4.75653e+08	NF	6.96647e+07	7.02739e+06	7.78143e+07	165624	324586	6.79491e+06	1.92912e+07	4.62639e+07	238411	8.87576e+06	3.44742e+06	3.79249e+06	3.92013e+06	451930	40482.5	NF	31077.6	3.27197e+06	3.05004e+07	28252.6	857808	4.54618e+07	1.21645e+07	NF	NF	NF	1.4532e+06	2.83737e+07	1.04887e+07	112161	NF	5.98075e+06	2.13098e+07	1.00172e+08	185759	6.23963e+06	1.04944e+07	6.76503e+08
B2_Plasma	plasma	1.51627e+07	4.16626e+06	3.36202e+06	1.73288e+07	7.01585e+06	5.16327e+07	1.27376e+07	3.29587e+06	5.62284e+08	5.29517e+06	1.81757e+08	1.58363e+07	5.6555e+07	316511	613031	1.14406e+07	2.04143e+07	4.76818e+07	255111	1.24638e+07	5.85944e+06	4.94435e+06	1.30674e+07	948397	189526	NF	205925	5.74078e+06	3.29057e+07	40559.6	986309	4.79931e+07	2.04859e+07	NF	NF	NF	1.54024e+06	2.90918e+07	1.00597e+07	242139	943067	7.16222e+06	1.86851e+07	1.11339e+08	443615	6.28676e+06	9.08514e+06	7.05738e+08
1_Water	water	1.40464e+07	2.60035e+06	2.53785e+06	1.11652e+07	9.77426e+06	2.09107e+08	3.5003e+07	4.54674e+06	8.30234e+08	8.71369e+06	4.03471e+08	2.9946e+07	4.21902e+07	533476	1.73383e+06	1.15722e+07	2.20776e+07	4.44098e+07	292892	1.1726e+07	8.21466e+06	3.97984e+06	1.6916e+07	2.2421e+06	576064	147877	3.04066e+06	1.08723e+07	3.7946e+07	46220.7	1.35359e+06	2.8464e+07	2.5808e+07	35432.2	849172	98248	1.58411e+06	3.04758e+07	1.1182e+07	431740	2.76157e+06	6.91732e+06	1.7734e+07	1.23901e+08	946212	8.49837e+06	8.91268e+06	7.09227e+08
2_Water	water	1.46109e+07	3.03283e+06	2.5575e+06	1.10019e+07	9.73241e+06	2.02942e+08	3.36638e+07	4.62782e+06	8.26742e+08	9.13147e+06	4.08463e+08	2.96951e+07	4.63469e+07	566630	1.71618e+06	1.21018e+07	2.14909e+07	4.63156e+07	369295	1.17375e+07	8.09118e+06	3.99058e+06	1.77737e+07	2.52176e+06	551399	176330	3.28475e+06	1.15784e+07	3.90509e+07	36779.5	1.1032e+06	2.60237e+07	2.49966e+07	34400.6	1.09368e+06	123172	1.69804e+06	2.87819e+07	1.11247e+07	488715	2.69156e+06	6.78125e+06	1.85167e+07	1.1948e+08	976039	8.67783e+06	9.43693e+06	7.28746e+08
3_Water	water	1.49908e+07	2.97113e+06	2.40385e+06	1.25176e+07	1.00878e+07	2.20363e+08	3.45718e+07	5.06393e+06	9.06786e+08	9.80684e+06	4.46926e+08	3.55545e+07	4.84034e+07	617744	1.86737e+06	1.3105e+07	2.36342e+07	4.76109e+07	370251	1.33353e+07	9.18368e+06	4.25545e+06	1.96784e+07	2.52716e+06	693819	142485	3.53211e+06	1.12114e+07	4.00771e+07	58482.5	1.50068e+06	3.11998e+07	2.75081e+07	25462.7	1.33125e+06	185146	1.53885e+06	3.22744e+07	1.34602e+07	509595	2.97671e+06	7.30017e+06	2.07058e+07	1.36029e+08	1.14824e+06	9.36915e+06	1.49223e+07	7.94001e+08
4_Water	water	1.26206e+07	2.85759e+06	2.24577e+06	1.04849e+07	9.69495e+06	1.98409e+08	3.39565e+07	4.8996e+06	8.08298e+08	9.2011e+06	4.35764e+08	NF	4.73319e+07	590075	1.78449e+06	1.37796e+07	2.27963e+07	4.32449e+07	367937	1.41815e+07	8.17587e+06	4.70007e+06	1.98438e+07	2.68087e+06	676072	237731	3.36996e+06	1.45338e+07	3.7633e+07	51346.5	1.09726e+06	2.5944e+07	2.74013e+07	40291.3	1.08561e+06	168073	1.73128e+06	3.04774e+07	1.21581e+07	465903	2.38284e+06	7.28426e+06	1.98943e+07	1.23377e+08	1.04851e+06	5.96578e+06	1.00807e+07	7.51358e+08
5_Water	water	1.13878e+07	2.57983e+06	1.86789e+06	8.44211e+06	8.96605e+06	2.37554e+08	3.52029e+07	5.02268e+06	8.67093e+08	9.68246e+06	4.30411e+08	NF	4.48693e+07	627900	1.85532e+06	1.22328e+07	2.29636e+07	3.80951e+07	282178	1.52145e+07	8.89397e+06	4.94998e+06	2.08234e+07	2.17521e+06	665123	144928	3.40185e+06	1.14889e+07	3.49728e+07	40941.8	1.17889e+06	2.74364e+07	2.86732e+07	NF	1.13664e+06	159496	1.50755e+06	2.77859e+07	1.23202e+07	380533	2.72456e+06	8.09132e+06	2.07858e+07	1.29246e+08	1.1553e+06	1.01274e+07	1.39974e+07	7.65108e+08
6_Water	water	1.25964e+07	2.33415e+06	2.09542e+06	9.96645e+06	9.90907e+06	1.76362e+08	3.03214e+07	4.73918e+06	7.41836e+08	7.63628e+06	4.09421e+08	NF	3.79783e+07	600739	1.71179e+06	1.25228e+07	2.36263e+07	4.08774e+07	312514	1.08803e+07	7.45771e+06	2.9285e+06	1.56755e+07	2.22422e+06	661763	196883	3.20249e+06	1.12688e+07	3.82487e+07	NF	1.0905e+06	2.46571e+07	2.11976e+07	33556.4	1.0972e+06	122968	1.54472e+06	2.88701e+07	1.20734e+07	401966	2.70099e+06	6.96517e+06	2.04339e+07	1.28788e+08	1.06715e+06	8.93515e+06	1.17607e+07	7.77197e+08
[truncated: 22 more columns]
