# Supplementary material for: Quantification of microenvironmental metabolites in murine cancers reveals determinants of tumor nutrient availability
Source: eLife. 2019 Apr 16;8:e44235. doi: 10.7554/eLife.44235 (PMC6510537; doi:10.7554/eLife.44235)
Supplement: Figure 1—figure supplement 1—source data 1. [file elife-44235-fig1-figsupp1-data1.xlsx]

## Sheet: Sheet1
		Peak area normalized to internal standard and mass of tumor homogenate extracted
		NF indicated no peak found
Sample	Sample type	3-methyl-2-oxopentanoic-acid_1	methylthioadenosine	3-methyl-2-oxobutyrate-ketod_2	niacinamide	thymidine	formyl-methionine	riboflavin	uracil	a-hydroxybutyrate	picolinate	pyruvate	pantothenate	uridine	phenylalanine	deoxycytidine	hypoxanthine	kynurenine	leucine	lactate	acetylcarnitine	isoleucine	inosine	betaine	methionine	orotate	tryptophan	p-aminobenzoate	acetylglutamine	cytidine	trans-urocanate	pipecolate	valine	xanthine	proline	N6-acetyllysine	tyrosine	glycerate	SAH	methionine-sulfoxide	sorbitol	uric-acid	sarcosine	threonine	histidine	creatine	glycerophosphocholine	alanine	AMP
AL-1 freeze clamp	Fresh_frozen	0.00959378	0.0127209	0.0172513	0.1375	NF	NF	NF	0.0142113	0.00171419	NF	0.0019694	0.113835	0.00332679	0.199025	NF	0.0276515	0.000455345	0.22519	0.0218843	0.763603	0.0678108	0.130847	1.6383	0.16008	NF	0.0278233	0.00143484	0.00525488	0.0170497	0.0282167	0.0201753	0.971732	0.00383348	0.336602	NF	0.0411726	0.00092562	NF	0.00881445	0.00568917	0.0185164	0.00407398	0.075321	0.253491	7.86214	1.43593	0.141561	0.026095
AL-1 TIF then freeze	TIF_isolated	0.000807692	0.0200782	0.00101937	0.18853	0.000177589	0.000399219	0.00110615	0.0101512	0.0019189	1.41092e-05	0.000466117	0.136875	0.00737186	0.310155	0.00207311	0.0442658	0.00140049	0.302234	0.058505	1.16774	NF	0.194952	2.42033	0.200956	0.000934201	0.0209721	0.000216	0.00916497	0.0495935	0.0217429	0.0316657	0.226847	0.00604154	0.661949	0.00141144	0.0579049	0.000831245	0.00190648	0.0144124	0.00165267	0.020411	0.00355097	0.0907575	0.134764	7.4379	1.0782	0.141828	0.023365
AL-2 freeze clamp	Fresh_frozen	0.0025331	0.0156308	0.00207384	0.186489	0.000183198	0.000311285	0.0033039	0.00127925	0.00142688	0.000152856	0.000897145	0.135079	0.00929932	0.1846	0.00286604	0.00645742	0.000950139	0.102932	0.0213697	0.693222	0.0632864	0.233686	2.59537	0.11828	0.000534991	0.016383	0.000216868	0.00770253	0.0638106	0.0131709	0.0239031	0.12692	0.000884174	0.379587	0.00189779	0.0336721	0.000876302	0.00131742	0.00510721	0.00179711	0.00474257	0.00159628	0.0535042	0.132966	6.37597	1.01814	0.0924442	0.0162123
AL-2 TIF then freeze	TIF_isolated	0.0014974	0.010882	0.00135352	0.0936063	4.38202e-05	0.000201382	0.000592473	0.00355297	0.000954042	0.000103983	0.000253913	0.0528006	0.00164701	0.115531	0.000870598	0.0141554	0.000511148	0.0650693	0.0373139	0.577326	0.0414374	0.0556185	1.37965	0.0888194	0.000570306	0.0122521	0.0001291	0.00376388	0.00893166	0.00497013	0.0180709	0.0930334	0.00258973	0.334711	0.0010789	0.0215765	0.000185319	0.00110542	0.00801193	0.000881392	0.00963191	0.00123473	0.0385259	0.0870892	4.25293	0.485805	0.0741614	0.00879762
AL-3 freeze clamp	Fresh_frozen	0.0034373	0.0157359	0.00255004	0.16032	0.000137369	0.000293723	0.00104545	0.0014702	0.00137232	1.26869e-05	0.00112985	0.0649499	0.00702769	0.177831	0.0021904	0.0124715	8.43269e-05	0.118359	0.0517257	0.71409	0.0613649	0.246675	1.18598	0.206131	0.00103287	0.0119231	0.000251916	0.00234855	0.0530383	0.0058708	0.0473503	0.121088	0.00166803	0.669363	0.00104794	0.0378402	0.00561964	0.00457738	0.00940514	0.00373935	0.00529709	0.0021133	0.0158147	0.108362	6.26719	0.590269	0.113	0.0336938
AL-3 TIF then freeze	TIF_isolated	0.00126467	0.0150498	0.00144542	0.172152	0.000123686	0.000321284	0.0014568	0.00748027	0.00141401	2.5896e-05	0.000443685	0.109809	0.00690784	0.223231	0.00203116	0.04965	0.000120942	0.221303	0.0505636	0.84555	NF	0.252259	1.62514	0.212746	0.000944339	0.0151605	0.000259445	0.00322841	0.0575699	0.00577163	0.039898	0.138754	0.00573026	0.578246	0.00126606	0.0521711	0.000735171	0.00674768	0.0082096	0.00329154	0.0149335	0.0024828	0.0189939	0.122434	6.04815	0.87494	0.103783	0.0165015
3713 freeze clamp	Fresh_frozen	0.000581114	0.0107762	0.00104061	0.164282	0.000147277	0.000220441	0.00116525	0.00536895	0.000641252	NF	0.000600227	0.0839582	0.00450272	0.128068	0.00232936	0.040696	0.000151955	0.179702	0.0432853	1.07058	NF	0.185633	1.10785	0.109614	0.000530214	0.0222756	0.000589757	0.00328659	0.034787	0.00660773	0.0239136	0.112798	0.00425162	0.299706	0.00317353	0.0342818	0.000515422	0.00177611	0.00747784	0.0012054	0.012078	0.00597572	0.0143756	0.0689976	4.76621	1.82152	0.0914193	0.0169423
3713 TIF then freeze	TIF_isolated	0.000416561	0.0165733	0.000851257	0.218852	0.000153041	0.000323621	0.00125772	0.0136914	0.00074027	1.2031e-05	0.000793127	0.0607152	0.00475654	0.132165	0.00256456	0.0980872	0.000133429	0.104944	0.0865944	1.27992	0.0877531	0.185265	1.41493	0.12241	0.00100317	0.024462	0.000648269	0.00329867	0.0346455	0.00458069	0.0314402	0.118441	0.00944847	0.43219	0.00346252	0.0362492	0.000767495	0.00298273	0.00655989	0.00217637	0.0183821	0.00694903	0.0189837	0.0703351	4.18307	2.23681	0.103945	0.0129492
3714 freeze clamp	Fresh_frozen	0.00121317	0.0147015	0.00144996	0.274934	0.000310443	0.000312904	0.00158328	0.00442514	0.0011646	2.05868e-05	0.000662621	0.10227	0.0120696	0.200505	0.00374787	0.0383482	0.000642561	0.17042	0.0271974	0.796264	0.105897	0.295858	2.18573	0.0652065	0.000373412	0.0203688	0.000238059	0.00285249	0.0790091	0.0083913	0.0143103	0.212562	0.00382134	0.236395	0.0020388	0.0487006	0.00556451	0.0017506	0.00467249	0.00114623	0.010763	0.00165107	0.0317797	0.072948	5.19334	1.43834	0.0581851	0.0206413
3715 TIF then freeze	TIF_isolated	0.000862727	0.0167028	0.000969364	0.284959	0.000375928	0.000418783	0.00394478	0.0169767	0.0014888	2.33497e-05	0.000390621	0.077393	0.0203523	0.219743	0.00569553	0.100763	0.00101537	0.273563	0.0641531	1.32552	NF	0.617846	2.99721	0.113107	0.000688222	0.0185317	0.000261212	0.00256824	0.138324	0.00469583	0.0210611	0.21252	0.00894247	0.286006	0.00187784	0.0485547	0.00875882	0.00280818	0.0192541	0.00183629	0.020301	0.00205361	0.0370427	0.0721486	6.50351	1.57261	0.0730681	0.00025461
[truncated: 64 more columns]
