# Supplementary material for: Quantification of microenvironmental metabolites in murine cancers reveals determinants of tumor nutrient availability
Source: eLife. 2019 Apr 16;8:e44235. doi: 10.7554/eLife.44235 (PMC6510537; doi:10.7554/eLife.44235)
Supplement: Figure 2—figure supplement 1—source data 1. [file elife-44235-fig2-figsupp1-data1.xlsx]

## Sheet: Figure 2 source data 2
		Metabolite concentrations (µM)
Sample	Model	2 hydroxybutyrate	2-hydroxyglutarate	3 hydroxybutyrate	3 hydroxyisobutyric acid	3 methyl 2 oxobutyrate	3 methyl 2 oxopentanoic acid	3 phosphoglycerate	acetylaspartate	acetylcarnitine	acetylglutamate	acetylglutamine	2-oxobutyrate	2-oxoglutarate	alanine	allantoin	aminoadipate	AMP	arginine	argininosuccinate	ascorbate	asparagine	aspartate	asymmetric dimethylarginine	beta alanine	betaine	biotin	carnitine	carnosine	CDP choline	choline	cis aconitate	citrate	citrulline	CMP	CoA	creatinine	CTP	cys gly	cystathionine	cysteic acid	cytidine	dATP	deoxycytidine	DHAP	dTMP	fructose 1,6 bisphosphate	fumarate	gaba
TBt0 plasma 705	PDAC plasma retro-orbital	23.805	12.363	106.311	30.2783	7.44314	20.3548	0.0230006	5.59919	16.8443	1.03723	0.652568	3.0644	54.1285	742.946	117.624	7.8319	3.81191	114.045	0	0.022303	51.6229	14.7708	1.35542	-0.0493153	117.033	0.0237638	19.258	0.587717	0	15.6771	6.17378	459.742	70.7028	0	0	10.6754	0	-0.397628	0	0	1.94598	0	0.581149	10.3244	0	0	0	0.742906
TBt0 plasma 708	PDAC plasma retro-orbital	31.6025	15.9538	123.475	29.8494	9.80834	18.8546	1.91654	6.00636	29.0398	1.36238	1.01659	3.19916	48.5562	776.463	0	8.26418	34.4639	114.756	0.171501	-0.0532884	61.155	10.6095	-0.000666914	-0.0493153	66.0838	0.0322847	28.4459	1.03646	0	16.3814	6.74953	494.499	95.1251	0	0	10.7157	0	-0.397628	3.19825	0	2.48137	0	0.721712	4.73194	0	0	0	0
TBt0 plasma 707	PDAC plasma retro-orbital	22.2695	9.86648	105.655	22.2048	7.30717	19.5628	3.36474	2.2631	19.1689	0.934804	1.10154	3.06348	50.9097	627.381	0	7.21975	3.11266	81.7553	0.328049	-0.0532884	60.6852	10.3807	0.656117	-0.0493153	98.5097	0.0278324	21.4464	0.696867	0.200356	15.7997	5.65548	436.462	67.2137	0	0	7.39118	0	-0.343997	2.28985	0	2.66711	0	0.79195	17.6896	0	0	0	1.52232
TBt0 plasma 712	PDAC plasma retro-orbital	25.6419	6.46409	168.369	29.6032	6.9653	19.8805	1.9122	0	27.106	0.755055	1.4611	1.37179	31.9936	716.169	109.931	10.5158	3.04138	104.384	0	-0.0532884	55.5936	9.55758	0.656486	-0.0493153	72.5947	0.0438383	18.452	0.431308	0	12.3727	3.78051	280.171	66.5096	0	0	6.42398	0	-0.397628	0.532144	0	1.871	0	0.477319	11.6884	0	0	0	1.01064
TBt0 plasma 711	PDAC plasma retro-orbital	19.9231	6.915	174.7	23.153	7.43616	15.6053	2.86847	2.28368	21.1656	0.717452	1.72496	3.05262	34.0345	711.961	79.6398	11.3182	7.49591	109.906	0.257491	-0.0382439	53.7847	13.1322	0.278725	-0.0493153	52.2712	0.0201634	24.5034	0.777906	0	13.375	4.11073	286.458	67.7653	0	0	6.90944	0	-0.397628	0.845923	0	1.86563	0	0.384433	13.4957	0	0	0	0.550261
TBt0 plasma 710	PDAC plasma retro-orbital	21.6332	7.87633	142.651	26.2568	7.2415	16.6045	1.01184	2.26493	20.035	0.969949	1.2492	3.64322	32.9143	630.116	0	10.231	2.19411	90.6758	0	-0.0532884	47.7073	9.62549	0.455429	-0.0493153	74.6458	0.0347832	18.9508	0.673493	0	14.6294	4.76797	342.903	63.6335	0	0	7.22092	0	-0.397628	0	0	1.50385	0	0.499223	10.8604	0	0	0	1.14187
922_Plasma	PDAC plasma cardiac puncture	18.8908	10.2807	114.579	18.2227	13.2828	17.6044	0.276776	3.50291	24.1778	1.4125	1.00917	1.68749	12.6641	708.477	227.161	7.79734	0.703597	148.782	0.299414	54.7029	74.1873	20.9889	1.91522	-0.130475	66.0769	0.0238708	36.2919	1.19693	0	38.9625	3.83381	242.335	92.4292	0	0	12.1228	0	0.211104	0.90506	-0.0227814	3.17419	0	1.56125	10.8122	0	0	0	3.97021
58_Plasma	PDAC plasma cardiac puncture	12.8759	9.82112	207.198	31.5297	16.9406	24.14	0.0245817	3.99001	19.8495	0.635069	0.333396	1.65371	13.2205	793.713	203.498	3.74785	2.42414	144.545	0.130639	4.96565	142.347	24.8772	1.8177	-0.130475	186.21	0.0391064	23.7564	0.871016	0	31.3794	5.28709	368.049	111.606	0	0	13.3879	0	0	0.38209	-0.0227814	3.95821	0	1.267	10.3401	0	0	0	2.00614
5197_Plasma	PDAC plasma cardiac puncture	10.6915	1.73645	180.137	25.8696	10.4419	12.0329	0.255276	2.28234	27.5409	0.401617	0.712316	1.58302	8.43609	462.861	151.059	9.20185	5.02578	144.518	0.23604	45.6275	37.8244	28.1184	1.85348	-0.130475	65.5157	0.0424636	26.1724	0.0659772	0	19.8712	5.20521	320.569	90.2756	0	0	8.72061	0	0.0422099	0.645455	-0.0227814	3.67427	0	0.938189	3.34374	0	0	0	1.72827
172_Plasma	PDAC plasma cardiac puncture	11.9831	3.80412	69.8827	32.2479	10.7636	9.5555	-0.106826	35.4249	23.5933	1.02244	0.705365	0.673698	16.6469	580.178	340.018	3.66445	22.3132	50.8545	0	0	42.2569	27.8095	10.2098	22.8908	102.477	0.030861	22.7785	0	0	33.4231	4.42343	356.865	81.7407	0	0	6.45652	0	0		-0.0227814	1.65911	0	0.562597	111.034	0	0	0	4.86279
142_Plasma	PDAC plasma cardiac puncture	22.1187	6.20466	175.339	15.8912	11.119	8.71488	1.15274	5.08694	25.6961	0.95459	1.10024	1.87299	25.3054	933.149	331.563	5.13522	8.86365	52.2901	0.38992	27.2291	83.4149	23.57	1.5452	-0.130475	126.422	0.0252195	23.946	1.46628	0	35.1401	12.74	986.784	103.284	0	0	27.6271	0	0.0333881	0.620448	-0.0227814	1.07864	0	1.05844	11.0457	0	0	0	2.01278
268_Plasma	PDAC plasma cardiac puncture	38.1146	6.47551	475.961	51.2028	13.4802	26.6545	1.43989	12.9348	48.993	0.577512	0.497721	8.78476	11.6901	411.613	347.987	5.86512	27.0135	57.1567	0	0	44.198	66.3193	1.66285	-0.130475	70.0502	0.0509693	29.2552	0.858015	0.0539054	43.6835	8.83536	557.457	88.9493	0.807769	0	12.547	0	0	0.230119	-0.0227814	3.29936	0	0.902229	93.6675	0	0	0	1.10786
AL1_Plasma	PDAC plasma cardiac puncture	8.60352	4.19668	89.1858	35.1555	13.076	9.64208	6.43689	29.3148	23.7327	1.47511	0.666675	5.34311	16.2547	1273.68	167.034	6.39965	28.7109	79.1154	0.228397	8.95607	135.318	68.5973	1.98287	-0.130475	94.9781	0.0567748	36.3309	3.87726	0.39071	52.1461	5.05181	321.493	150.439	1.65798	0	12.369	0	0	0.772705	-0.0227814	4.21379	0	1.36993	103.903	0	0	0	4.12992
[truncated: 67 more columns]
