# Supplementary material for: Quantification of microenvironmental metabolites in murine cancers reveals determinants of tumor nutrient availability
Source: eLife. 2019 Apr 16;8:e44235. doi: 10.7554/eLife.44235 (PMC6510537; doi:10.7554/eLife.44235)
Supplement: Figure 2—figure supplement 6—source data 1. [file elife-44235-fig2-figsupp6-data1.xlsx]

## Sheet: Figure 2 source data 4
		Metabolite concentrations (µM)
Sample	Sample type	3 methyl 2 oxopentanoic acid	3 methyl 2 oxobutyrate	pipecolate	N6_acetyllysine	gamma_glutamyl_alanine	pantothenate	orotate	glycerophosphocholine	aminoadipate	2-hydroxyglutarate	UDP_GlcNAc	cystathionine	niacinamide	pyruvate	kynurenine	succinate	2-oxoglutarate	malate	glucose_6_phosphate	cis_aconitate	citrate	methylthioadenosine	uridine	SAH	methionine_sulfoxide	acetylglutamate	trimethyllysine	3_hydroxybutyrate	hypoxanthine	glycerate	NAD	gaba	phosphocholine	UDP_glucose	gssg	AMP	choline	gsh	glucose_1_phosphate_fructose 6 phosphate	argininosuccinate	phenylalanine	leucine	lactate	isoleucine	methionine	tryptophan	valine	proline
922_TIF	Autochthonous PDAC TIF	15.4687	18.9339	7.31393	0.952095	0.420096	2.34918		230.218	21.036	13.2037	25.7568	6.12562	64.2911	100.585	1.65607	164.931	11.2529	204.031	153.443	2.05818	278.166	0.0779529	60.9549	0.344328	5.13434	4.50514	1.7177	43.8047	151.996	3.67418	0	6.65211	234.714	10.3932	249.832	27.5878	275.186	16.0008	113.142	0.198598	84.5627	425.676	6754.07	197.788	94.3138	37.2737	222.121	164.195
5197_TIF	Autochthonous PDAC TIF	12.2946	12.7878	4.74428	1.00009	2.40089	5.8028	0.456829	114.826	21.8756	8.48631	33.5569	2.7023	33.2218	54.5746	1.90323	115.887	13.1305	133.891	39.6285	3.22739	476.658	0.0428736	102.493	0.274811	3.7816	0.798124	1.29046	72.964	50.0226	4.78885	0	4.24279	113.726	6.71681	172.735	42.8976	169.137	5.39986	31.9348	1.30418	94.1963	418.353	5052.27	190.823	83.1452	71.3453	202.072	138.581
172_TIF	Autochthonous PDAC TIF	6.61414	22.7841	4.92163	0.398114	0.136159	4.51714	0.783542	103.745	14.2217	8.96707	49.6417	4.06951	52.5012	10.5411	0.738482	118.894	11.2181	208.822	102.589	4.25354	414.961	0.0830545	25.8006	0.570718	3.03184	1.15372	1.49652	70.3758	123.873	3.38819	0	197.117	281.429	16.0205	186.878	58.5326	270.521	80.8029	87.9524	1.24212	105.596	204.547	3601.48	91.7581	79.4641	20.9776	121.484	141.842
142_TIF	Autochthonous PDAC TIF	4.00318	8.02974	9.08839	0.576219	0.500933	3.59045	0.961465	157.986	12.9654	7.54268	32.1673	4.36683	51.0045	10.6369	1.70016	132.314	2.50646	197.938	94.243	5.45878	585.297	0.0784943	56.6753	0.582569	3.84229	1.16105	1.15187	119.629	143.447	2.50094	0	11.0473	366.313	11.8893	267.486	71.6402	249.216	20.8554	71.94	0.669111	72.9487	249.751	3514.82	111.899	106.677	22.2929	121.671	136.528
1339_TIF	Autochthonous PDAC TIF	4.55304	12.9611	3.06413	0.407013	0.919357	1.74057		176.987	13.8123	5.90259	19.4101	2.0898	35.5025	30.0034	0.309511	72.8354	3.92759	105.119	99.2118	1.38006	164.755	0.0513956	34.1494	0.243644	2.88609	0.637523	0.889754	12.0176	102.185	10.1429	0	4.50622	164.188	6.94828	106.961	8.02349	233.719	15.1886	71.7962	0.62381	56.2511	223.094	2968.36	108.172	54.962	24.1468	135.234	80.3069
268_TIF	Autochthonous PDAC TIF	4.47444	8.04574	7.46142	0.502327	0.554601	3.20028	0.697353	101.935	10.736	6.9011	11.3579	3.33823	36.7087	29.4857	0.430828	69.8423	8.39704	114.108	136.728	2.80864	262.994	0.0461634	79.2624	0.417007	1.20967	0.643899	0.945358	218.514	116.752	2.99202	0	6.71464	222.309	1.51431	163.937	6.00946	195.42	10.4042	91.9847	0.430928	54.1836	246.9	2008.99	119.171	35.395	18.426	128.836	70.6982
AL1_TIF	Autochthonous PDAC TIF	3.35317	8.05694	3.46771	0.49178		4.98502	0.611048	125.555	12.5961	6.47534	20.9786	5.37537	36.4277	55.6702	0.31345	69.721	5.45302	125.332	126.278	1.57819	192.706	0.0487202	67.8438	0.434353	2.31551	0.915395	0.90749	27.6444	111.061	3.08281	0	9.08544	210.559	5.82249	139.341	23.4171	201.605	6.78823	91.0318	0.77234	92.0382	251.972	2660.94	93.6026	62.5083	22.1373	120.938	123.599
922_Plasma	plasma	17.6044	13.2828	6.8695	1.22488	2.14734	2.00675	1.15917	8.12829	7.79734	10.2807		0.90506	4.07357	330.689	1.0656	94.769	12.6641	18.2679	5.72695	3.83381	242.335	0.0121204	10.2897	0.220125	5.75719	1.4125	1.84303	114.579	2.82303	1.67422	0	3.97021	7.13162		19.7566	0.703597	38.9625	8.79292	3.98601	0.299414	81.7546	343.37	7165.32	175.705	87.8388	70.4421	228.292	93.6562
58_Plasma	plasma	24.14	16.9406	5.29995	0.755698	3.178	4.31918	2.55132	5.63713	3.74785	9.82112	0.509926	0.38209	4.3315	152.535	3.88465	37.7262	13.2205	20.0229	4.4115	5.28709	368.049	0.00883334	7.91357	0.105503	7.98041	0.635069	0.914475	207.198	0.282927	2.64789	0	2.00614	6.07793			2.42414	31.3794		3.62871	0.130639	138.434	414.001	4690.23	219.713	146.712	86.5431	308.647	154.258
5197_Plasma	plasma	12.0329	10.4419	3.95056	0.95175	5.18694	3.90687	0.756135	4.15465	9.20185	1.73645	0.396112	0.645455	3.28459	155.838	1.10092	55.9129	8.43609	13.1051	2.27742	5.20521	320.569	0.00711037	24.7927	0.0955188	3.66059	0.401617	1.14156	180.137	1.92972	1.87153	0	1.72827	6.10269	0.16974	18.7096	5.02578	19.8712	14.5174	2.03977	0.23604	73.6908	321.555	3309.04	186.579	59.1327	98.1038	187.161	55.1803
172_Plasma	plasma	9.5555	10.7636	3.19294	0.3496		3.13218		4.81832	3.66445	3.80412			7.78269	77.0436	0.568389	61.7507	16.6469	45.6395		4.42343	356.865		20.1317	0.0174599	1.74554	1.02244	4.61604	69.8827	4.37012	0.453422	0	4.86279	6.92261			22.3132	33.4231		0	0	79.9477	147.066	2877.41	72.8481	62.7795	27.919	98.9898	60.6123
142_Plasma	plasma	8.71488	11.119	11.5303	0.836085	6.43981	2.40023		3.54604	5.13522	6.20466	0.686205	0.620448	4.72034	213.246	0.921791	24.7046	25.3054	32.8133	2.59622	12.74	986.784	0.0293773	3.01186	0.0544485	4.66041	0.95459	1.24867	175.339	0.635697	0.8298	0	2.01278	5.25128	0.34713	6.18971	8.86365	35.1401	11.8054	2.06388	0.38992	77.9234	243.264	1255.33	126.22	139.062	27.9268	151.478	116.236
268_Plasma	plasma	26.6545	13.4802	8.28695	0.974957		3.66083	1.50352	10.9828	5.86512	6.47551	2.17635	0.230119	10.0678	55.7223		82.2055	11.6901	25.5654	4.01954	8.83536	557.457	0.0109696	6.94265	0.0987476	1.45095	0.577512	1.59187	475.961	6.74888	1.1954	0	1.10786	13.5873	0.977946	20.8162	27.0135	43.6835		3.1539	0	78.1167	367.238	1834.89	165.834	42.9361	51.3286	212.21	51.405
AL1_Plasma	plasma	9.64208	13.076	4.95577	0.874504	7.90108	7.87914	1.42741	25.4696	6.39965	4.19668	5.65241	0.772705	15.1	167.754	0.91542	59.5514	16.2547	48.8538	10.2327	5.05181	321.493	0.0135793	12.2132	0.33166	3.65511	1.47511	1.75383	89.1858	13.7789	2.4263	0	4.12992	27.0914	2.88181	50.0711	28.7109	52.1461		7.17094	0.228397	137.163	290.659	2718.75	108.718	92.9844	60.0086	191.793	142.664
X2_Plasma	plasma	3.96903	6.06108	1.60229	0.377778		3.69862	0.28625	7.20324	16.3734	8.34077	0.60649	0.409645	6.59229	64.2937	1.17783	416.491	8.43599	50.8831	4.05036	3.75257	307.905	0.00557795	19.1604	0.159321	4.68207	0.771778	1.38204	55.2727	64.7504	1.88292	0	5.17844	8.85087		16.6762	22.995	194.325		2.59255	0	51.7736	148.102	5350.17	83.2493	59.7304	69.053	103.382	44.8782
X3_Plasma	plasma	5.90798	3.38815	3.01714	0.688931	4.55291	6.23734	0.560651	10.0832	21.226	7.56662			10.4495	50.0498	1.97891	714.279	27.2858	87.4739	8.00608	6.27922	377.091	0.00909229	42.3782	0.250897	4.4616	1.33758	1.46947	92.4303	111.757	1.83283	0	3.69359	10.3709		20.0242	31.6985	25.8818		7.87955	0	77.2794	242.677	7843.96	118.809	87.9067	99.282	154.923	61.3742
X4_Plasma	plasma	15.1216	8.26331	3.69466	0.908437	3.38991	6.06488	0.750957	15.7545	21.6053	12.9931	2.65257	1.2481	10.0055	206.476	4.12064	236.718	18.8193	56.2069	14.9126	6.4339	414.458	0.0144338	26.5893	0.245118	7.22643	1.95898	1.96384	145.759	44.2418	1.74126	0	2.91657	13.1328	1.1431	68.0897	43.8924	31.935		10.6206	0.341829	120.706	319.401	8648.07	187.434	122.098	134.808	196.122	107.049
3731_Plasma	plasma	10.9927	9.603	8.82589	1.42298	5.82911	8.02022		4.12194	7.48291	3.29105	0.293708	3.7161	3.53463	140.508	2.34069	75.694	14.0376	20.9202	2.84852	9.56149	734.609	0.0177561	2.69517	0.123073	4.89426	2.05803	2.77049	107.838		1.66136	0	3.36261	5.2746				32.7501	0.537319	1.83418	0	206.53	471.649	3769.9	199.128	147.505	66.9424	359.937	221.664
4198_Plasma	plasma	11.455	6.65212	8.52332	1.08319	3.98399	4.60802	0.907323	6.02007	8.88104	2.22793	0.75387	0.376575	5.94341	44.5011	1.84624	103.859	9.82608	21.6429	3.65123	5.49765	413.21	0.0135954	15.0744	0.3097	4.92599	1.50415	2.36066	151.778	8.6314	1.3887	0	3.14161	13.5583		23.1092	5.02931	46.107		2.79465	0.0731993	103.684	486.842	3776.21	270.19	90.275	76.3509	319.001	86.884
4300_Plasma	plasma	14.2243	11.7864	6.81771	0.77999		5.50072	1.12055	4.7443	3.98533	3.43667	1.13758	1.30888	6.14542	40.3405	2.13141	124.493	12.2557	29.6179	8.24647	7.68052	557.138	0.014753	12.6799	0.157798	5.83302	1.02917	2.05837	100.35	13.1507	1.15144	0	3.42598	9.59402	0.365516	22.2859	23.3247	43.4752		5.55967	0.252712	124.385	490.976	5472.51	220.666	123.645	67.1259	333.769	135.902
A0_Plasma	plasma	10.5104	12.9945	2.18168	0.654878		5.23509	0.672421	14.258	9.26869	3.67593	0.620358	0.43774	4.55745	220.592	2.46999	260.671	11.8392	23.0176	3.82255	4.56399	286.275	0.010946	14.6799	0.0908846	1.84596	0.634733	1.16101	101.983	40.7464	1.6036	0	1.65607	9.81395	0.476296	5.96227	12.687	32.0164		3.24029	0	46.0394	109.854	7206.87	82.1497	75.5143	69.4774	77.9674	50.1397
A1_Plasma	plasma	16.7614	8.33734	1.9848	0.757896		5.79475		15.8674	10.685	16.2164	3.55786	0.896451	8.00007	195.449	1.56493	405.759	10.9979	40.2113	7.08184	6.3463	389.243	0.0122129	32.381	0.185366	1.6959	1.20154	1.94178	133.055	75.8055	2.61205	0	2.55147	18.8987	0.813794	30.2863	26.6898	45.8403		6.28561	0	97.0356	306.931	7566	169.669	98.0178	89.6377	156.534	78.5787
B0_Plasma	plasma	9.03475	14.076	2.51493	0.503312	3.84754	7.20801	0.440948	11.3587	13.4654	4.47208	0.527625	2.839	5.77902	257.321	1.90358	349.955	11.869	31.8025	4.30967	3.55648	237.138	0.0160795	38.6152	0.467851	3.14866	1.19022	1.5817	103.885	45.2586	1.32402	0	0.298358	7.36168		11.0013	10.687	25.3606	1.73452	3.66375	0.120035	95.2309	176.966	8181.97	110.81	146.909	81.8971	140.315	71.7879
B1_Plasma	plasma	10.2614	6.46958	2.69246	0.507662		7.51465	0.582185	19.8431	44.7356	17.9814	4.27718	15.8738	22.8178	106.548	4.93742	455.006	4.84906	98.2814	6.81388	4.85725	249.785	0.0271724	21.2288	7.83477	8.57178	2.22683	3.54411	106.042	52.1973	2.33237	0	2.77542	21.5295	3.72779	72.9113	51.5311	30.3455		7.06474	0	107.317	284.315	8098.55	165.048	325.81	149.887	207.27	78.5876
B2_Plasma	plasma	13.5785	7.79995	2.14692	0.426679	4.19722	6.28968	0.773633	14.1126	30.0401	10.1362	0.945385	6.04068	9.92108	307.861	6.64276	192.941	19.0295	47.1496	11.9385	3.54587	237.257	0.050482	10.3066	3.0359	7.62399	1.99494	1.29856	41.9122	2.08407	2.01858	0	2.12951	12.9861	0.455264	0	19.6738	22.1472		10.1555	0	75.1172	206.626	5362.07	132.012	455.195	150.53	184.359	68.6268
[truncated: 14 more columns]
