# Supplementary material for: Quantification of microenvironmental metabolites in murine cancers reveals determinants of tumor nutrient availability
Source: eLife. 2019 Apr 16;8:e44235. doi: 10.7554/eLife.44235 (PMC6510537; doi:10.7554/eLife.44235)
Supplement: Figure 3—source data 1. [file elife-44235-fig3-data1.xlsx]

## Sheet: Figure 3 source data 1
		Metabolite concentrations (µM)
Sample Name	Model	2 hydroxybutyrate	2-hydroxyglutarate	3 hydroxybutyrate	3 hydroxyisobutyric acid	3 methyl 2 oxobutyrate	3 methyl 2 oxopentanoic acid	3 phosphoglycerate	2 aminobutyrate	acetylaspartate	acetylcarnitine	acetylglutamate	acetylglutamine	acetylglycine	2-oxobutyrate	2-oxoglutarate	alanine	allantoin	aminoadipate	AMP	arginine	argininosuccinate	ascorbate	asparagine	aspartate	asymmetric dimethylarginine	beta alanine	betaine	biotin	carnitine	carnosine	CDP choline	choline	cis aconitate	citrate	citrulline	CMP	CoA	creatinine	CTP	cys gly	cystathionine	cysteic acid	cystine	cytidine	dATP	deoxycytidine	DHAP	dTMP
922 TIF	Autochthonous PDAC TIF	81.3701	13.2037	43.8047	19.533	18.9339	15.4687	31.13	11.4551	11.5227	22.0182	4.50514	2.16172	1.93411	0.897551	11.2529	1217.55	153.289	21.036	27.5878	3.0501	0.198598	133.51	145.512	454.527	5.50539	37.5439	162.491	0.664968	58.7584	0.343077	17.5645	275.186	2.05818	278.166	68.3235	6.90247	0.3546	17.4992	9.92507	7.16299	6.12562	2.45447	67.6704	10.154	3.01135	1.43353	955.41	2.99223
58 TIF	Autochthonous PDAC TIF	66.8215	1.8871	21.9649	12.4047	7.60766	3.45687	1.80516	2.44306	8.22293	3.34686	0.267861	0.0028378	0.978318	0.492351	5.38504	333.164	62.7893	2.37283	6.48349	3.35066	0	25.1204	64.2494	60.4226	3.94008	1.32866	55.6939	0.61095	11.4571	-0.486542	16.7618	36.2966	0.702909	85.332	23.4957	4.12569	-0.11328	8.95033	9.49216	7.02174	0.729334	2.45447	54.2894	2.92997	3.01135	0.361173	81.2224	2.88637
5197 TIF	Autochthonous PDAC TIF	70.8999	8.48631	72.964	21.6466	12.7878	12.2946	18.4717	5.68168	13.4798	21.5497	0.798124	0.422579	1.15319	1.18659	13.1305	1091.46	102.069	21.8756	42.8976	5.185	1.30418	167.502	137.966	463.555	5.66655	1.32866	95.1633	0.682848	49.7578	0.711617	17.3604	169.137	3.22739	476.658	89.1738	9.51542	0.775534	19.0976	9.49216	7.10434	2.7023	2.45447	110.582	12.6572	3.01135	1.90792	638.157	3.00591
172 TIF	Autochthonous PDAC TIF	79.875	8.96707	70.3758	29.7762	22.7841	6.61414	54.8537	7.92663	9.6151	20.4207	1.15372	0.463088	1.19515	2.06081	11.2181	1457.97	100.728	14.2217	58.5326	0.874305	1.24212	136.757	108.559	246.549	4.77754	25.2219	162.462	0.682567	45.1495	0.494998	17.6213	270.521	4.25354	414.961	118.734	17.7342	2.85612	20.8149	9.54874	7.02174	4.06951	2.45447	16.0527	10.256	3.01135	1.19815	833.994	3.29972
142 TIF	Autochthonous PDAC TIF	81.7714	7.54268	119.629	10.8818	8.02974	4.00318	51.7739	13.5836	12.5026	23.6405	1.16105	0.768867	1.17908	3.57275	2.50646	1423.77	196.183	12.9654	71.6402	1.06165	0.669111	152.505	123.099	403.679	5.27354	1.32866	220.989	0.667373	45.3113	1.409	17.3581	249.216	5.45878	585.297	70.9923	16.0465	0.592667	33.0396	9.49216	7.07453	4.36683	2.48798	32.3662	9.34907	3.01135	0.909012	838.856	3.04836
1339 TIF	Autochthonous PDAC TIF	69.447	5.90259	12.0176	9.64981	12.9611	4.55304	22.536	5.14007	11.1949	17.5447	0.637523	0.183669	0.257752	4.47182	3.92759	778.713	64.7008	13.8123	8.02349	2.05954	0.62381	132.382	98.7379	519.105	4.71547	26.5919	85.1387	0.622179	39.811	-0.0821735	17.0452	233.719	1.38006	164.755	49.7541	6.45001	0.0637612	13.6109	9.49216	7.06559	2.0898	2.45447	47.4052	13.6314	3.01135	1.27295	594.995	2.88637
268 TIF	Autochthonous PDAC TIF	83.1127	6.9011	218.514	25.1182	8.04574	4.47444	18.9504	5.06794	10.6155	31.2759	0.643899	0.2575	1.1854	1.75339	8.39704	637.086	118.87	10.736	6.00946	1.59856	0.430928	118.344	62.8666	317.115	4.65934	19.2264	92.093	0.638155	37.9688	2.27617	16.9382	195.42	2.80864	262.994	44.4732	10.9467	0.993623	13.2502	9.49216	7.02174	3.33823	2.48256	32.8742	13.434	3.01135	0.823415	657.706	2.88637
AL1 TIF	Autochthonous PDAC TIF	68.363	6.47534	27.6444	17.6319	8.05694	3.35317	18.3288	7.02925	12.5036	16.0059	0.915395	0.340975	0.938756	0.317157	5.45302	1247.01	93.3258	12.5961	23.4171	1.00439	0.77234	183.074	125.789	385.529	4.79078	1.32866	86.6645	0.629796	31.2046	0.496247	17.1589	201.605	1.57819	192.706	70.5409	15.2592	0.782862	11.1746	9.49216	7.02174	5.37537	2.45447	46.9211	11.8988	3.01135	0.957872	701.228	2.88637
X1 TIF	PDAC subcutaneous allograft TIF	67.3401	13.0521	11.347	8.73347	11.8412	7.42394	33.0485	6.371	20.2455	18.7868	1.47001	0.0883652	1.05854	1.14027	11.8026	1026.17	62.397	24.361	2.04256	130.298	1.41452	126.255	155.312	264.256	5.56588	1.32866	93.2673	0.621235	52.5794	8.07921	16.8199	199.506	8.26341	593.852	92.6703	4.84733	0.519914	20.5501	9.49216	7.07738	23.4933	2.65002	70.8728	39.2194	3.01135	22.869	1007.64	2.98792
X2 TIF	PDAC subcutaneous allograft TIF	69.37	25.6427	21.0629	20.2514	12.9021	14.2757	42.242	10.2512	30.1521	26.1283	2.11821	0.11886	1.68682	0.337112	5.33721	1465.43	90.9213	36.0717	10.7208	191.448	2.08175	171.532	255.326	351.088	5.97984	1.32866	131.854	0.625205	77.6922	13.9164	16.8998	258.871	9.63113	800.713	113.751	6.88791	1.1369	30.6079	9.49216	7.02174	73.8745	2.80997	117.759	53.0882	3.01135	23.3113	1108.94	3.33248
X3 TIF	PDAC subcutaneous allograft TIF	69.4561	21.5809	29.4521	14.4021	8.62852	17.5662	16.3357	5.88331	19.9434	17.5115	2.75108	0.190151	1.51124	3.23964	22.8345	1156.49	94.1923	29.3128	4.97073	56.2858	0.945213	137.853	167.65	237.056	5.74994	21.8105	75.1007	0.692304	56.8064	6.19064	16.7609	140.267	4.72823	631.191	91.8032	4.44441	0.188289	21.4422	9.49216	7.02174	37.4411	2.53465	148.17	28.6987	3.01135	12.8188	590.048	2.99359
X4 TIF	PDAC subcutaneous allograft TIF	69.5791	23.7394	33.0238	18.8467	7.65623	14.2737	13.7009	6.16658	16.0624	13.7907	1.74461	0.140106	0.882579	-1.21496	11.6177	923.062	75.7081	20.8125	2.61976	140.17	0.826414	107.004	130.017	163.478	5.0931	1.32866	60.5387	0.623998	36.7348	7.5486	16.9244	110.802	4.25758	415.637	70.1554	4.26995	-0.0412817	17.766	9.49216	7.02174	17.8593	2.45447	119.666	26.018	3.01135	11.4011	635.73	2.95462
X5 TIF	PDAC subcutaneous allograft TIF	69.97	19.5163	27.3829	10.5673	9.88166	20.5731	17.55	6.77271	13.0013	5.02788	1.2396	0.0720775	0.703048	2.79142	18.9358	1253.17	46.1223	17.2484	3.21984	1.43866	0.21047	4.14209	218.578	265.648	4.86227	28.625	68.8347	0.64888	38.4796	2.39657	16.7701	143.944	2.32663	265.944	57.0221	4.9422	-0.11328	19.473	9.49216	7.02174	1.76064	2.49172	57.1911	11.3639	3.01135	2.7274	528.366	3.01369
[truncated: 74 more columns]
