# Supplementary material for: Quantification of microenvironmental metabolites in murine cancers reveals determinants of tumor nutrient availability
Source: eLife. 2019 Apr 16;8:e44235. doi: 10.7554/eLife.44235 (PMC6510537; doi:10.7554/eLife.44235)
Supplement: Figure 4—source data 1. [file elife-44235-fig4-data1.xlsx]

## Sheet: Figure 4 source data 1
		Metabolite concentrations (µM)
Sample Name	Model	2 hydroxybutyrate	2-hydroxyglutarate	3 hydroxybutyrate	3 hydroxyisobutyric acid	3 methyl 2 oxobutyrate	3 methyl 2 oxopentanoic acid	3 phosphoglycerate	2 aminobutyrate	acetylaspartate	acetylcarnitine	acetylglutamate	acetylglutamine	acetylglycine	2-oxobutyrate	2-oxoglutarate	alanine	allantoin	aminoadipate	AMP	arginine	argininosuccinate	ascorbate	asparagine	aspartate	asymmetric dimethylarginine	beta alanine	betaine	biotin	carnitine	carnosine	CDP choline	choline	cis aconitate	citrate	citrulline	CMP	CoA	creatinine	CTP	cys gly	cystathionine	cysteic acid	cystine	cytidine	dATP	deoxycytidine	DHAP	dTMP
X1 TIF	Standard chow PDAC subcutaneous allograft TIF	67.3401	13.0521	11.347	8.73347	11.8412	7.42394	33.0485	6.371	20.2455	18.7868	1.47001	0.0883652	1.05854	1.14027	11.8026	1026.17	62.397	24.361	2.04256	130.298	1.41452	126.255	155.312	264.256	5.56588	1.32866	93.2673	0.621235	52.5794	8.07921	16.8199	199.506	8.26341	593.852	92.6703	4.84733	0.519914	20.5501	9.49216	7.07738	23.4933	2.65002	70.8728	39.2194	3.01135	22.869	1007.64	2.98792
X2 TIF	Standard chow PDAC subcutaneous allograft TIF	69.37	25.6427	21.0629	20.2514	12.9021	14.2757	42.242	10.2512	30.1521	26.1283	2.11821	0.11886	1.68682	0.337112	5.33721	1465.43	90.9213	36.0717	10.7208	191.448	2.08175	171.532	255.326	351.088	5.97984	1.32866	131.854	0.625205	77.6922	13.9164	16.8998	258.871	9.63113	800.713	113.751	6.88791	1.1369	30.6079	9.49216	7.02174	73.8745	2.80997	117.759	53.0882	3.01135	23.3113	1108.94	3.33248
X3 TIF	Standard chow PDAC subcutaneous allograft TIF	69.4561	21.5809	29.4521	14.4021	8.62852	17.5662	16.3357	5.88331	19.9434	17.5115	2.75108	0.190151	1.51124	3.23964	22.8345	1156.49	94.1923	29.3128	4.97073	56.2858	0.945213	137.853	167.65	237.056	5.74994	21.8105	75.1007	0.692304	56.8064	6.19064	16.7609	140.267	4.72823	631.191	91.8032	4.44441	0.188289	21.4422	9.49216	7.02174	37.4411	2.53465	148.17	28.6987	3.01135	12.8188	590.048	2.99359
X4 TIF	Standard chow PDAC subcutaneous allograft TIF	69.5791	23.7394	33.0238	18.8467	7.65623	14.2737	13.7009	6.16658	16.0624	13.7907	1.74461	0.140106	0.882579	-1.21496	11.6177	923.062	75.7081	20.8125	2.61976	140.17	0.826414	107.004	130.017	163.478	5.0931	1.32866	60.5387	0.623998	36.7348	7.5486	16.9244	110.802	4.25758	415.637	70.1554	4.26995	-0.0412817	17.766	9.49216	7.02174	17.8593	2.45447	119.666	26.018	3.01135	11.4011	635.73	2.95462
X5 TIF	Standard chow PDAC subcutaneous allograft TIF	69.97	19.5163	27.3829	10.5673	9.88166	20.5731	17.55	6.77271	13.0013	5.02788	1.2396	0.0720775	0.703048	2.79142	18.9358	1253.17	46.1223	17.2484	3.21984	1.43866	0.21047	4.14209	218.578	265.648	4.86227	28.625	68.8347	0.64888	38.4796	2.39657	16.7701	143.944	2.32663	265.944	57.0221	4.9422	-0.11328	19.473	9.49216	7.02174	1.76064	2.49172	57.1911	11.3639	3.01135	2.7274	528.366	3.01369
A0 TIF	Defined diet PDAC subcutaneous allograft TIF	75.3239	12.9625	78.6393	12.1196	8.4272	22.1097	14.4085	11.4471	9.13469	19.6069	0.809336	0.224667	4.22594	1.5545	27.2204	1190.37	71.564	17.1333		7.76765	0.158	86.4596	107.32	173.214	6.23257	1.32866	54.2354	0.618242	34.1195	4.46573	16.7327	167.395	2.37393	293.14	53.4075	2.66687	0.334328	12.1518	9.49216	7.02174	2.801	2.45447	90.1074	4.52698	3.01135	0.88932	610.275	2.88637
A1 TIF	Defined diet PDAC subcutaneous allograft TIF	81.7383	22.7219	154.532	23.7607	13.5075	23.2474	10.0653	13.9465	9.32369	21.7763	1.03042	0.360068	4.13506	0.237885	30.019	934.697	105.364	19.2008		16.1812	0.40445	108.39	101.291	155.316	5.60414	22.7098	58.2439	0.614378	32.4551	0.53048	16.7327	143.797	2.50319	350.727	53.9747	2.75953	0.161411	11.5093	9.49216	7.02174	2.05278	2.45447	82.5682	5.4841	3.01135	1.06198	461.059	2.88637
A2 TIF	Defined diet PDAC subcutaneous allograft TIF	84.5698	48.4542	19.648	30.163	16.213	29.0861	10.2588	19.914	9.81064	12.4875	1.22992	0.254892	3.3138	3.7104	32.6978	1429.62	61.9259	45.2234		9.46538	0.411488	61.2941	158.317	192.83	5.67104	1.32866	41.0759	0.609252	39.6673	0.253943	16.9054	155.917	2.28213	313.725	51.1577	2.85616	0.77361	12.7714	9.49216	7.02174	4.75432	2.45447	91.2938	7.2658	3.01135	1.21949	664.337	2.88637
[truncated: 74 more columns]
