# Supplementary material for: Quantification of microenvironmental metabolites in murine cancers reveals determinants of tumor nutrient availability
Source: eLife. 2019 Apr 16;8:e44235. doi: 10.7554/eLife.44235 (PMC6510537; doi:10.7554/eLife.44235)
Supplement: Figure 5—source data 1. [file elife-44235-fig5-data1.xlsx]

## Sheet: Figure 5 source data 1
		Metabolite concentrations (µM)
Sample	Model	2 hydroxybutyrate	3 hydroxybutyrate	3 hydroxyisobutyric acid	3 methyl 2 oxobutyrate	3 methyl 2 oxopentanoic acid	3 phosphoglycerate	acetylaspartate	acetylcarnitine	acetylglutamate	acetylglutamine	2-oxobutyrate	2-oxoglutarate	alanine	allantoin	aminoadipate	AMP	arginine	argininosuccinate	ascorbate	asparagine	aspartate	beta alanine	betaine	carnitine	carnosine	choline	cis aconitate	citrate	citrulline	CMP	CoA	creatinine	CTP	cystathionine	cystine	cytidine	deoxycytidine	DHAP	fumarate	gaba	gamma glutamyl alanine	glucose	glucose 1 phosphate_fructose 6 phosphate	glucose 6 phosphate	glutamate	glutamine	glycerate	glycerol 3 phosphate
1234 KP 1 TIF	KP lung subcutaneous allograft TIF	27.3887	51.155	10.148	11.7514	28.4463	44.8392	9.75186	47.5827	1.88211	1.51922	1.36512	22.4713	1477.6	191.855	38.7829	0.298603	19.0644	0.923498	-0.0532884	130.602	464.007	51.4111	105.822	85.1588	3.44196	278.128	4.94489	383.559	88.1539	1.33821	1.31634	13.1745	0	4.53857	37.9417	37.6331	0.853099	357.72	0.738897	2.01312	-0.525695	5071.64	93.9174	111.745	1632.69	972.588	4.60767	451.167
1234 KP 2 TIF	KP lung subcutaneous allograft TIF	17.9956	30.5157	17.9414	15.323	42.971	67.8419	7.02134	40.0022	1.52532	1.1813	2.84975	22.954	1460.9	0	30.2877	0.410962	7.25239	0.68229	1.22701	128.606	292.031	57.4926	106.544	54.3017	2.82713	184.121	4.24084	337.165	92.6547	2.52116	0	13.7591	0	4.03429	35.3069	30.0319	1.2848	337.788	0	1.77019	-0.45167	5257.49	43.0787	43.5714	1327.15	703.171	4.50533	238.562
1234 KP 3 TIF	KP lung subcutaneous allograft TIF	29.6773	50.6839	25.3778	18.4042	45.7354	74.7519	16.7216	67.0207	2.53252	0	3.10346	23.0483	2369.25	342.456	38.4758	0	6.12575	0.987053	47.2298	181.83	403.969	94.3299	139.243	79.2813	2.82244	518.266	4.49548	427.701	117.504	0	2.26795	21.5681	0	4.71262	14.2899	31.8781	1.18393	563.641	0.38338	6.42549	-0.525695	2980.4	129.25	134.922	1731.28	889.008	13.995	469.086
1234 KP 4 TIF	KP lung subcutaneous allograft TIF	38.4103	47.777	32.3003	20.9537	55.2403	93.5363	13.3993	44.2777	6.61455	7.88224	3.58156	10.3906	1555.37	0	32.9591	0.518259	5.28229	0.655186	-0.0532884	130.365	130.525	69.345	98.0509	59.5808	1.16069	235.152	8.39948	678.678	103.549	0.490199	0	49.8587	0	4.57342	22.2741	37.7512	0.983414	277.193	2.00502	3.52981	-0.503615	3956.93	75.464	86.8581	1373.66	829.785	9.42193	457.767
1234 KP 5 TIF	KP lung subcutaneous allograft TIF	17.5718	25.5467	15.4414	12.054	22.9827	56.9793	20.4605	39.406	1.52609	0	-0.475783	8.4795	1490.22	134.107	26.196	0.35375	8.17099	0.782217	0.21002	109.606	260.826	53.7659	78.9111	48.7164	1.31783	310.432	3.58749	255.285	72.4777	1.18362	0	12.1525	0	2.95107	7.73274	30.0676	0.874308	373.069	0	3.14288	-0.525695	1175.78	65.5523	70.8737	1266.3	564.501	2.99767	445.506
1234 KP 6 TIF	KP lung subcutaneous allograft TIF	50.5262	26.3985	16.5896	22.5897	64.6447	49.1799	20.5871	47.7728	11.5598	18.7847	3.04227	82.1791	1818.16	1097.15	30.2958	0	6.17196	0.827512	-0.0532884	154.759	341.161	71.522	144.443	87.1697	2.04337	269.082	9.85049	935.815	88.3525	0.556349	0	93.4646	0	6.78714	32.8982	36.4721	0.800891	560.079	5.67272	2.86839	-0.525695	4483.95	72.0514	92.7227	1490.79	797.019	3.9629	389.16
1233 KP 3 TIF	KP lung subcutaneous allograft TIF	18.889	53.7351	12.8417	11.9597	32.4292	16.3447	4.32408	37.2071	2.01553	0	3.64027	25.3346	1156.8	138.507	24.0182	0.313378	11.0538	0.332718	0.00344017	86.2574	250.897	36.5826	128.887	68.6097	3.45989	139.961	3.04783	288.748	72.2444	1.19918	0	11.5899	0	3.8399	127.753	37.5095	0.95522	289.62	0.28723	4.27368	-0.378913	2342.15	74.6731	88.766	958.005	528.703	2.86739	113.161
1233 KP 4 TIF	KP lung subcutaneous allograft TIF	19.5125	35.8859	15.7502	17.8572	33.6693	42.1169	13.6415	40.2009	2.94185	1.7561	1.69018	28.9809	1105.19	0	25.9785	1.02085	8.29579	0.471756	-0.0532884	90.2958	161.591	71.6927	151.46	59.0403	3.22213	103.371	3.74337	354.615	78.0407	5.19796	0	15.2331	0	5.41537	47.8414	42.7626	1.10208	190.163	1.08076	3.71616	-0.280953	3170.95	39.5303	45.2504	1011.93	539.213	2.60945	170.804
1233 KP 5 TIF	KP lung subcutaneous allograft TIF	23.1937	37.0498	14.3079	20.7635	48.0335	30.1592	6.06131	38.92	2.56517	1.51206	2.03613	30.4642	1300.29	123.667	29.0847	0.48089	9.9227	0.599668	-0.0532884	120.491	258.813	54.7601	177.404	81.1796	2.28485	179.497	4.05493	364.222	92.4136	1.17523	0	14.1006	0	5.52965	39.4801	35.6797	1.18532	306.709	0.726318	4.532	-0.456293	2734.32	98.0737	121.23	1182.27	532.458	2.89075	143.225
1233 KP 6 TIF	KP lung subcutaneous allograft TIF	29.7678	30.1766	13.4532	16.6987	31.3087	10.915	25.8301	45.0267	6.82935	4.22939	1.91051	39.7715	1567.67	0	34.3668	129.468	14.3475	0.779826	-0.0532884	127.033	247.99	94.7049	231.071	84.1049	5.03881	165.239	3.11012	295.509	87.8298	37.595	0	28.9524	0.0856471	7.91893	30.5018	23.9481	0.731008	609.599	1.52298	7.48869	-0.417976	3737.22	43.5369	60.5182	1370.7	730.083	2.76729	212.305
X1 TIF	PDAC subcutaneous allograft TIF	13.0521	11.347	8.73347	11.8412	7.42394	33.0485	20.2455	18.7868	1.47001	0.0883652	1.14027	11.8026	1026.17	62.397	24.361	2.04256	130.298	1.41452	126.255	155.312	264.256	1.32866	93.2673	52.5794	8.07921	199.506	8.26341	593.852	92.6703	4.84733	0.519914	20.5501	9.49216	23.4933	70.8728	39.2194	22.869	1007.64	8.35516	2.76825		3592.16	92.2779	123.514	964.637	768.847	5.07238	117.01
X2 TIF	PDAC subcutaneous allograft TIF	25.6427	21.0629	20.2514	12.9021	14.2757	42.242	30.1521	26.1283	2.11821	0.11886	0.337112	5.33721	1465.43	90.9213	36.0717	10.7208	191.448	2.08175	171.532	255.326	351.088	1.32866	131.854	77.6922	13.9164	258.871	9.63113	800.713	113.751	6.88791	1.1369	30.6079	9.49216	73.8745	117.759	53.0882	23.3113	1108.94	9.3678	3.54108		8876.39	89.8522	116.205	1272.07	971.368	3.48956	197.771
X3 TIF	PDAC subcutaneous allograft TIF	21.5809	29.4521	14.4021	8.62852	17.5662	16.3357	19.9434	17.5115	2.75108	0.190151	3.23964	22.8345	1156.49	94.1923	29.3128	4.97073	56.2858	0.945213	137.853	167.65	237.056	21.8105	75.1007	56.8064	6.19064	140.267	4.72823	631.191	91.8032	4.44441	0.188289	21.4422	9.49216	37.4411	148.17	28.6987	12.8188	590.048	9.53729	5.69732	2.92638	7850.85	50.5227	65.7655	942.867	753.732	4.44996	90.7929
X4 TIF	PDAC subcutaneous allograft TIF	23.7394	33.0238	18.8467	7.65623	14.2737	13.7009	16.0624	13.7907	1.74461	0.140106	-1.21496	11.6177	923.062	75.7081	20.8125	2.61976	140.17	0.826414	107.004	130.017	163.478	1.32866	60.5387	36.7348	7.5486	110.802	4.25758	415.637	70.1554	4.26995	-0.0412817	17.766	9.49216	17.8593	119.666	26.018	11.4011	635.73	9.44195	2.66548	0.895628	5718.58	59.883	88.4657	606.707	495.369	2.22174	75.9495
X5 TIF	PDAC subcutaneous allograft TIF	19.5163	27.3829	10.5673	9.88166	20.5731	17.55	13.0013	5.02788	1.2396	0.0720775	2.79142	18.9358	1253.17	46.1223	17.2484	3.21984	1.43866	0.21047	4.14209	218.578	265.648	28.625	68.8347	38.4796	2.39657	143.944	2.32663	265.944	57.0221	4.9422	-0.11328	19.473	9.49216	1.76064	57.1911	11.3639	2.7274	528.366	10.2288	4.00776	0.575385	3936.82	80.4615	118.653	887.517	713.416	2.53217	68.5764
[truncated: 55 more columns]
