# Supplementary material for: Quantification of microenvironmental metabolites in murine cancers reveals determinants of tumor nutrient availability
Source: eLife. 2019 Apr 16;8:e44235. doi: 10.7554/eLife.44235 (PMC6510537; doi:10.7554/eLife.44235)
Supplement: Figure 6—source data 1. [file elife-44235-fig6-data1.xlsx]

## Sheet: Figure 6 source data 1
		Metabolite concentrations (µM)
Sample	Model	2 hydroxybutyrate	2-hydroxyglutarate	3 hydroxybutyrate	3 hydroxyisobutyric acid	3 methyl 2 oxobutyrate	3 methyl 2 oxopentanoic acid	3 phosphoglycerate	acetylalanine	acetylaspartate	acetylcarnitine	acetylglutamate	acetylglutamine	acetylmethionine	ADP	2-oxobutyrate	2-oxoglutarate	alanine	allantoin	aminoadipate	AMP	arginine	argininosuccinate	ascorbate	asparagine	aspartate	asymmetric dimethylarginine	beta alanine	betaine	biotin	carbamoylaspartate	carnitine	carnosine	CDP choline	choline	cis aconitate	citrate	citrulline	CMP	CoA	creatine	creatinine	CTP	cys gly	cystathionine	cysteic acid	cystine	cytidine	dATP
1234 KP 1 TIF	KP lung subcutaneous allograft TIF	13.9384	27.3887	51.155	10.148	11.7514	28.4463	44.8392	3.24885	9.75186	47.5827	1.88211	1.51922	0.245501	-0.0111702	1.36512	22.4713	1477.6	191.855	38.7829	0.298603	19.0644	0.923498	-0.0532884	130.602	464.007	0.501844	51.4111	105.822	0.00282622	5.09977	85.1588	3.44196	6.03576	278.128	4.94489	383.559	88.1539	1.33821	1.31634	2662.84	13.1745	0	-0.397628	4.53857	0.157981	37.9417	37.6331	0
1234 KP 2 TIF	KP lung subcutaneous allograft TIF	18.641	17.9956	30.5157	17.9414	15.323	42.971	67.8419	0	7.02134	40.0022	1.52532	1.1813	0.285111	-0.0111702	2.84975	22.954	1460.9	0	30.2877	0.410962	7.25239	0.68229	1.22701	128.606	292.031	0.484194	57.4926	106.544	0.0197539	2.33085	54.3017	2.82713	6.00838	184.121	4.24084	337.165	92.6547	2.52116	0	1548.57	13.7591	0	-0.397628	4.03429	0.158282	35.3069	30.0319	0
1234 KP 4 TIF	KP lung subcutaneous allograft TIF	25.0335	38.4103	47.777	32.3003	20.9537	55.2403	93.5363	4.97613	13.3993	44.2777	6.61455	7.88224	0.382957	-0.0111702	3.58156	10.3906	1555.37	0	32.9591	0.518259	5.28229	0.655186	-0.0532884	130.365	130.525	0.965284	69.345	98.0509	0.0151453	2.47867	59.5808	1.16069	5.82845	235.152	8.39948	678.678	103.549	0.490199	0	3028.24	49.8587	0	-0.397628	4.57342	0.0959174	22.2741	37.7512	0
1234 KP 5 TIF	KP lung subcutaneous allograft TIF	13.4907	17.5718	25.5467	15.4414	12.054	22.9827	56.9793	0	20.4605	39.406	1.52609	0	0.304382	-0.0111702	-0.475783	8.4795	1490.22	134.107	26.196	0.35375	8.17099	0.782217	0.21002	109.606	260.826	0.274824	53.7659	78.9111	-9.32e-05	2.98948	48.7164	1.31783	7.36	310.432	3.58749	255.285	72.4777	1.18362	0	2314.36	12.1525	0	-0.397628	2.95107	0	7.73274	30.0676	0
1233 KP 3 TIF	KP lung subcutaneous allograft TIF	20.6555	18.889	53.7351	12.8417	11.9597	32.4292	16.3447	3.993	4.32408	37.2071	2.01553	0	0.237266	-0.0111702	3.64027	25.3346	1156.8	138.507	24.0182	0.313378	11.0538	0.332718	0.00344017	86.2574	250.897	0.308809	36.5826	128.887	0.00133278	4.0866	68.6097	3.45989	4.06725	139.961	3.04783	288.748	72.2444	1.19918	0	1670.17	11.5899	0	-0.397628	3.8399	0.111024	127.753	37.5095	0
1233 KP 4 TIF	KP lung subcutaneous allograft TIF	18.3573	19.5125	35.8859	15.7502	17.8572	33.6693	42.1169	2.74824	13.6415	40.2009	2.94185	1.7561	0.142433	-0.0111702	1.69018	28.9809	1105.19	0	25.9785	1.02085	8.29579	0.471756	-0.0532884	90.2958	161.591	0.479048	71.6927	151.46	-0.0117516	3.55476	59.0403	3.22213	5.10571	103.371	3.74337	354.615	78.0407	5.19796	0	2098.66	15.2331	0	-0.104927	5.41537	0.157364	47.8414	42.7626	0
1233 KP 5 TIF	KP lung subcutaneous allograft TIF	26.1107	23.1937	37.0498	14.3079	20.7635	48.0335	30.1592	7.80425	6.06131	38.92	2.56517	1.51206	0.260912	-0.0111702	2.03613	30.4642	1300.29	123.667	29.0847	0.48089	9.9227	0.599668	-0.0532884	120.491	258.813	0.435241	54.7601	177.404	-0.00441417	7.02796	81.1796	2.28485	2.63619	179.497	4.05493	364.222	92.4136	1.17523	0	1853.83	14.1006	0	-0.397628	5.52965	0	39.4801	35.6797	0
1233 KPK 1 TIF	KPK lung subcutaneous allograft TIF	11.7827	20.0716	25.7468	9.41605	15.3639	33.5783	38.1346	0	15.2403	40.399	2.2844	2.0343	0.24803	-0.0111702	2.13382	12.9567	1219.86	140.261	30.5965	197.659	5.63724	0.4866	0.0401422	133.481	237.665	0.497362	63.1234	120.396	-0.000547012	2.03743	91.0113	3.28061	6.50962	133.615	4.31783	411.922	77.5482	34.2883	0	1797.04	17.1885	0	-0.397628	7.41208	0.153698	45.8515	14.3399	0
1233 KPK 5 TIF	KPK lung subcutaneous allograft TIF	17.9371	16.947	41.4878	14.1215	12.6247	35.716	37.5538	2.21531	6.77531	37.3526	1.33575	1.09065	0.220106	-0.0111702	2.34903	15.7062	951.297	124.936	26.8409	130.009	20.0744	0.510135	108.167	118.723	224.134	0.405603	37.3133	147.389	0.0234762	2.44497	67.407	1.9647	3.56685	114.057	3.54768	380.331	75.6033	19.8704	0	1167.65	10.7762	0	-0.397628	8.35921	0.0938012	35.0037	16.3928	0
1233 KPK 6 TIF	KPK lung subcutaneous allograft TIF	22.555	26.2088	28.2328	16.1365	10.9829	24.7434	32.2335	3.81779	26.1075	34.9217	4.61732	3.77467	0.299787	1.33698	2.5925	8.94091	1216.35	0	26.8603	152.966	23.0602	0.783264	-0.0532884	121.478	188.041	0.695033	78.6767	194.132	0.00361242	1.99851	68.8863	8.49151	8.24581	167.727	3.9907	344.959	78.6229	20.5048	0	1868.65	30.8036	0	-0.197093	15.0749	0.401213	78.7424	17.5788	0
1234 KPK 1 TIF	KPK lung subcutaneous allograft TIF	28.0052	15.6109	45.7301	20.0313	14.2713	32.7514	43.7132	0	5.73094	35.6532	2.03157	1.79212	0.285465	-0.0111702	2.43056	19.0634	993.05	0	29.3706	10.8389	101.478	0.901095	19.0019	127.966	170.52	0.454451	36.1617	142.838	0.00719108	2.15802	57.613	7.08638	4.31164	142.034	3.79081	365.317	70.7974	7.83071	0	1105.54	15.4455	0	-0.397628	3.43355	0.164644	29.1959	14.3005	0
1234 KPK 3 TIF	KPK lung subcutaneous allograft TIF	18.8552	18.1406	30.1338	12.5545	17.398	42.7608	57.3285	0	3.75582	28.7755	1.30024	1.40224	0.213618	-0.0111702	1.73234	10.6596	951.282	0	17.5911	3.38262	29.3895	0.58123	-0.0532884	109.394	109.266	0.502612	33.331	121.513	0.00403653	1.637	51.0353	1.53266	3.60781	118.47	3.26552	312.447	76.763	6.77712	0	1041.36	11.1612	0	-0.339742	4.16627	0.279457	69.3389	14.3677	0
1234 KPK 4 TIF	KPK lung subcutaneous allograft TIF	18.0031	22.9422	34.7934	15.5747	11.9903	27.2467	21.2403	3.40656	7.05845	32.3224	1.88215	0.981458	0.322593	-0.0111702	1.51097	27.7028	967.847	0	37.9655	1.16816	77.0242	0.899786	-0.0532884	103.11	291.957	0.405635	40.8508	133.232	0.00361746	1.72979	63.2383	2.20724	2.83282	188.509	3.31255	297.514	66.6555	6.29919	0	1159.75	11.2106	0	-0.397628	4.45581	0.338077	20.9919	24.3903	0
1234 KPK 5 TIF	KPK lung subcutaneous allograft TIF	23.7549	17.7766	27.6504	20.4038	17.0849	48.1138	51.8099	0	5.40703	28.1275	2.28574	1.00317	0.225444	-0.0111702	1.1135	5.16458	938.922	0	21.4749	0.629768	20.2487	0.511768	-0.0429485	104.213	106.374	0.453793	36.0678	102.713	0.00722559	1.52408	44.2938	6.63575	3.35702	108.332	3.42594	270.087	72.6259	1.52073	0	1252.54	13.6442	0	-0.397628	2.45027	0.415596	86.0569	23.3664	0
1234 KPK 6 TIF	KPK lung subcutaneous allograft TIF	24.9281	16.0544	33.9317	18.2584	28.6233	75.4172	41.5499	0	7.10641	28.281	1.88601	0	0.346948	-0.0111702	3.35881	26.4596	1022.09	149.442	19.3752	43.0585	48.172	0.568635	4.95434	102.166	149.889	0.623418	35.2605	103.862	0.0138957	2.4416	72.9318	3.73131	4.51845	100.144	3.02348	350.887	79.6543	14.4303	0	1547.18	16.5451	0	-0.397628	4.42441	0	35.0217	9.51709	0
[truncated: 81 more columns]
